# Supplementary material for: Micro RNA 100 sensitizes luminal A breast cancer cells to paclitaxel treatment in part by targeting mTOR
Source: Oncotarget. 2015 Dec 29;7(5):5702–14. doi: 10.18632/oncotarget.6790 (PMC4868715; doi:10.18632/oncotarget.6790)
Supplement: Supplementary file 1 [file oncotarget-07-5702-s001.xlsx]

## Sheet: TCGA BRCA subtypes pairs 
Table S1. Information of paired Invasive breast cancer samples from TCGA database.
TCGA Barcode	Normal	Tumor	Ratio (T/N)	Her2_status	Breast_carcinoma_progesterone_receptor_status	Breast_carcinoma_estrogen_receptor_status	Subtypes
Luminal A (35)			0.316257
TCGA-E2-A153-11A-31R-A12C-13	21651	10889.6	0.502963	1+	Positive	Positive	LumA
TCGA-BH-A0HA-11A-31R-A12O-13	22384.9	2905.54	0.129799	Negative	Positive	Positive	LumA
TCGA-BH-A0BT-11A-21R-A12O-13	21422	1895.72	0.0884942	Negative	Positive	Positive	LumA
TCGA-BH-A1FG-11B-12R-A13P-13	17255.1	3496.4	0.20263	Negative	Positive	Positive	LumA
TCGA-BH-A18S-11A-43R-A12C-13	16057.7	2617.21	0.162987	Negative	Positive	Positive	LumA
TCGA-E2-A1IG-11A-22R-A143-13	20018.4	6037.24	0.301585	Negative	Positive	Positive	LumA
TCGA-BH-A1EO-11A-31R-A136-13	6682.52	3678.74	0.550501	0	Positive	Positive	LumA
TCGA-BH-A1EU-11A-23R-A136-13	15467.8	7737.33	0.500222	0	Positive	Positive	LumA
TCGA-BH-A1ET-11B-23R-A136-13	14362.6	4446.35	0.309579	0	Positive	Positive	LumA
TCGA-BH-A18K-11A-13R-A12C-13	22386	3303.97	0.147591	1+	Positive	Positive	LumA
TCGA-BH-A0DL-11A-13R-A114-13	17929.7	3348.11	0.186735	1+	Negative	Positive	LumA
TCGA-BH-A18N-11A-43R-A12C-13	23089.5	4135	0.179086	Negative	Positive	Positive	LumA
TCGA-BH-A0DO-11A-22R-A12C-13	22649.7	10525.3	0.464699	1+	Positive	Positive	LumA
TCGA-BH-A1FE-11B-14R-A13P-13	25377.2	6489.43	0.255719	Negative	Positive	Positive	LumA
TCGA-BH-A0DT-11A-12R-A12C-13	20649	6450.37	0.312382	0	Positive	Positive	LumA
TCGA-BH-A0DG-11A-43R-A12O-13	20215.2	5459.37	0.270063	Negative	Negative	Positive	LumA
TCGA-E2-A15K-11A-13R-A12O-13	14456.2	4500.95	0.311351	Negative	Positive	Positive	LumA
TCGA-BH-A0C3-11A-23R-A12O-13	12706.8	7530.98	0.592674	Negative	Negative	Positive	LumA
TCGA-GI-A2C9-11A-22R-A21U-13	22984.5	8194.65	0.356529	Negative	Positive	Positive	LumA
TCGA-E2-A1BC-11A-32R-A12O-13	4593.54	4314.84	0.939328	Negative	Positive	Positive	LumA
TCGA-E2-A15M-11A-22R-A12C-13	17819	7336.71	0.411735	Negative	Positive	Positive	LumA
TCGA-BH-A18J-11A-31R-A12C-13	25923	11440.6	0.441329	Negative	Positive	Positive	LumA
TCGA-E2-A15I-11A-32R-A136-13	9687.08	5047.89	0.521095	Negative	Positive	Positive	LumA
TCGA-BH-A0DV-11A-22R-A12O-13	26292.6	8796.4	0.334558	Negative	Positive	Positive	LumA
TCGA-BH-A0BJ-11A-23R-A090-13	17218.1	4162.85	0.241772	1+	Positive	Positive	LumA
TCGA-A7-A0DB-11A-33R-A090-13	9956.33	4244.22	0.426284	1+	Positive	Positive	LumA
TCGA-BH-A0H7-11A-13R-A090-13	22005.1	2485.76	0.112963	1+	Positive	Positive	LumA
TCGA-BH-A0BV-11A-31R-A090-13	13155	3419.42	0.259932	0	Positive	Positive	LumA
TCGA-BH-A0HK-11A-11R-A090-13	22426.2	1174.39	0.0523667	0	Negative	Positive	LumA
TCGA-BH-A0DQ-11A-12R-A090-13	20916.3	4655.3	0.222568	0	Positive	Positive	LumA
TCGA-BH-A0DP-11A-12R-A090-13	19409.4	3381.33	0.17421	0	Positive	Positive	LumA
TCGA-BH-A0AY-11A-23R-A090-13	24364.8	4957.13	0.203455	0	Positive	Positive	LumA
TCGA-BH-A0BC-11A-22R-A090-13	10768.7	4704.63	0.436881	0	Positive	Positive	LumA
TCGA-A7-A0D9-11A-53R-A090-13	11727.1	2557.04	0.218045	1+	Negative	Positive	LumA
TCGA-BH-A0DK-11A-13R-A090-13	12394.6	3060.07	0.246887	0	Positive	Positive	LumA
Luminal B (19)			0.436098
TCGA-BH-A0BZ-11A-61R-A12O-13	10584.9	32973.6	3.11515	Positive	Positive	Positive	LumB
TCGA-BH-A18U-11A-23R-A12C-13	5494.22	2654.1	0.483072	3+	Positive	Positive	LumB
TCGA-BH-A0BS-11A-11R-A12O-13	25680.9	2249.31	0.0875872	2+	Positive	Positive	LumB
TCGA-AC-A23H-11A-12R-A156-13	34258.1	1823.83	0.053238	3+	Negative	Positive	LumB
TCGA-BH-A18M-11A-33R-A12C-13	29531.7	14412.5	0.488036	Positive	Positive	Positive	LumB
TCGA-BH-A0AU-11A-11R-A12O-13	27991.4	4774.62	0.170574	2+	Positive	Positive	LumB
TCGA-BH-A0H5-11A-62R-A114-13	15098.8	7292.81	0.483006	2+	Positive	Positive	LUMB
TCGA-BH-A18P-11A-43R-A12C-13	18248.5	3505.69	0.192108	2+	Negative	Positive	LUMB
TCGA-BH-A0B7-11A-34R-A114-13	24517.2	6973.48	0.284433	3+	Positive	Positive	LUMB
TCGA-BH-A0B5-11A-23R-A12O-13	8947.69	3613.96	0.403898	Positive	Positive	Positive	LumB
TCGA-BH-A0DD-11A-23R-A12O-13	11029.7	4662.64	0.422734	2+	Positive	Positive	LumB
TCGA-BH-A1EV-11A-24R-A136-13	28172.1	4776.06	0.169532	Positive	Positive	Positive	LumB
TCGA-A7-A13F-11A-42R-A12O-13	12969.5	3551.47	0.273833	2+	Positive	Positive	LumB
TCGA-E2-A158-11A-22R-A12C-13	16821	6210.57	0.369215	2+	Positive	Positive	LumB
TCGA-BH-A1F2-11A-32R-A13P-13	28171.2	5751.52	0.204163	3+	Positive	Positive	LumB
TCGA-AC-A2FB-11A-13R-A17A-13	21715.5	13118.9	0.604126	3+	Positive	Positive	LumB
TCGA-BH-A0C0-11A-21R-A090-13	20790.8	1352.63	0.0650592	2+	Positive	Positive	LumB
TCGA-BH-A0E1-11A-13R-A090-13	14984.5	2489.81	0.166159	2+	Positive	Positive	LumB
TCGA-BH-A0DZ-11A-22R-A090-13	14885.6	3720.64	0.249949	3+	Positive	Positive	LumB
Her2 (6)			0.419047
TCGA-BH-A18R-11A-42R-A12C-13	27459.5	8894.01	0.323896	3+	Negative	Indeterminate	Her2
TCGA-BH-A1FU-11A-23R-A14C-13	27443.8	17058.6	0.621583	3+	Negative	Negative	Her2
TCGA-BH-A1EN-11A-23R-A13P-13	19718.7	1005.64	0.0509992	3+	Negative	Negative	Her2
TCGA-E2-A1LB-11A-22R-A143-13	11184.1	2699.2	0.241341	3+	Negative	Negative	Her2
TCGA-A7-A13E-11A-61R-A12O-13	11951.2	3908.65	0.327051	2+	Negative	Positive	Her2
TCGA-A7-A0CE-11A-21R-A090-13	16665.3	15822.2	0.949411	2+	Negative	Negative	Her2
Basal-like (7)			0.458432
TCGA-BH-A1EW-11B-33R-A136-13	19152.1	11369.7	0.593653	Negative	Negative	Negative	Basal
TCGA-BH-A1F6-11B-94R-A13P-13	18882.7	5300.03	0.280682	Negative	Negative	Negative	Basal
TCGA-E2-A1LS-11A-32R-A156-13	18410.4	10862	0.589994	Negative	Negative	Negative	Basal
TCGA-BH-A0BW-11A-12R-A114-13	18155.5	12898.5	0.71045	1+	Negative	Negative	Basal
TCGA-E2-A1L7-11A-33R-A143-13	13614.1	2510.04	0.184371	Negative	Negative	Negative	Basal
TCGA-A7-A13G-11A-51R-A13P-13	13071.7	2266.71	0.173406	1+	Positive	Positive	Basal
TCGA-BH-A1F0-11B-23R-A136-13	11975.5	8101.03	0.676469	Negative	Indeterminate	Negative	Basal
