# Supplementary material for: Micro RNA 100 sensitizes luminal A breast cancer cells to paclitaxel treatment in part by targeting mTOR
Source: Oncotarget. 2015 Dec 29;7(5):5702–14. doi: 10.18632/oncotarget.6790 (PMC4868715; doi:10.18632/oncotarget.6790)
Supplement: Supplementary file 4 [file oncotarget-07-5702-s004.xlsx]

## Sheet: Sheet1
Table S3. Expression of miR
miR-100 expression Z Score	mTOR protein level (RPPA)	Overall Survival (Months)	Overall Survival Status
0.1145	-2.97	83.8	DECEASED
0.7689	-2.55	20	LIVING
0.4226	-2.35	15.4	LIVING
1.8132	-2.33	5.59	LIVING
0.3946	-2.21	41.9	LIVING
0.7003	-1.97	74.3	LIVING
-0.631	-1.92	43.1	LIVING
0.4444	-1.73	28.5	LIVING
-2.9859	-1.72	31	LIVING
2.1769	-1.71	19.3	LIVING
-0.2164	-1.7	24.5	LIVING
0.4311	-1.7	37.2	LIVING
0.992	-1.66	32.5	LIVING
2.4342	-1.6	143	LIVING
0.1915	-1.44	30.3	LIVING
-1.1899	-1.41	60	LIVING
-0.7141	-1.41	177	LIVING
0.2875	-1.41	13	LIVING
1.2994	-1.4	53.1	LIVING
1.6906	-1.38	13	LIVING
-0.7373	-1.28	9	LIVING
0.496	-1.26	20.5	LIVING
0.9673	-1.24	39.1	LIVING
-0.4713	-1.22	34.3	LIVING
1.5734	-1.19	0.33	LIVING
0.3063	-1.18	18.8	DECEASED
1.7547	-1.18	0	LIVING
0.3838	-1.14	16.9	LIVING
1.3534	-1.11	54	LIVING
0.6139	-1.02	33.7	LIVING
0.6871	-1	41.9	LIVING
1.1676	-1	78.6	LIVING
-0.5733	-0.89	53.5	LIVING
-0.2114	-0.86	12.9	LIVING
0.999	-0.86	89.4	LIVING
0.4242	-0.84	23.1	LIVING
1.286	-0.82	47.2	LIVING
1.4139	-0.82	43.3	LIVING
-0.3013	-0.8	68.4	LIVING
0.3568	-0.79	38.5	LIVING
0.0745	-0.76	0.49	LIVING
-0.4255	-0.74	15.1	LIVING
1.0646	-0.72	20.7	LIVING
1.3503	-0.7	14.6	LIVING
1.1984	-0.68	92.4	LIVING
-1.1064	-0.66	6.47	LIVING
-0.6356	-0.66	9.1	LIVING
0.745	-0.64	9.59	LIVING
-0.1882	-0.63	173	LIVING
0.742	-0.62	11.6	LIVING
1.3512	-0.61	6.28	LIVING
-1.0459	-0.58	53.9	LIVING
-0.8994	-0.55	81.1	DECEASED
-1.5009	-0.54	11	LIVING
-1.28	-0.53	21.1	LIVING
-0.9202	-0.53	0	LIVING
0.3915	-0.53	41.2	LIVING
-0.7639	-0.51	1.71	LIVING
1.0326	-0.5	21.4	DECEASED
-2.8709	-0.49	31.8	DECEASED
-0.6151	-0.47	17.9	LIVING
0.6515	-0.47	49.7	LIVING
0.9783	-0.47	27.2	LIVING
0.1795	-0.43	0	LIVING
1.2302	-0.42	0.33	LIVING
0.0081	-0.4	30.9	LIVING
1.559	-0.37	80.2	LIVING
-0.1678	-0.34	7.89	DECEASED
1.1936	-0.31	18	LIVING
-0.0435	-0.27	12	LIVING
0.4305	-0.27	40	LIVING
1.1131	-0.27	23.8	DECEASED
0.5794	-0.26	18.9	LIVING
1.1172	-0.26	0.33	LIVING
-0.5536	-0.25	38	LIVING
-0.7814	-0.24	9.99	LIVING
-0.4488	-0.24	18.9	LIVING
0.1461	-0.24	31.7	LIVING
0.4609	-0.24	14	LIVING
-0.0283	-0.22	34	LIVING
1.2119	-0.2	13.6	LIVING
-0.328	-0.18	21.9	LIVING
0.4956	-0.17	24.1	LIVING
-0.7395	-0.15	6.97	LIVING
-0.4643	-0.14	29.9	LIVING
-0.1857	-0.14	146	DECEASED
1.283	-0.14	157	LIVING
0.3116	-0.11	49.3	LIVING
1.9234	-0.11	131	LIVING
0.8044	-0.1	7.56	LIVING
0.1848	-0.06	19.1	LIVING
1.1797	-0.06	0.53	LIVING
1.2752	-0.05	5.75	LIVING
-0.2842	-0.02	14	DECEASED
-0.3418	0.01	0.62	LIVING
0.1082	0.01	24.6	DECEASED
1.0801	0.01	0.33	LIVING
1.1475	0.01	17.8	LIVING
0.998	0.02	0.33	LIVING
-1.4728	0.04	17	LIVING
-0.9814	0.09	0.3	LIVING
0.2049	0.1	42.3	LIVING
0.5192	0.1	0.36	LIVING
-0.3028	0.2	2.53	LIVING
-0.2993	0.22	4.37	LIVING
-0.2159	0.22	73.8	LIVING
0.5227	0.22	103	DECEASED
1.484	0.22	12.3	LIVING
0.6601	0.23	25.3	LIVING
-1.8962	0.24	26	LIVING
-0.0729	0.24	64.6	LIVING
0.0932	0.24	0.33	LIVING
0.2304	0.24	55	LIVING
0.6919	0.24	59.6	LIVING
1.973	0.28	0.3	LIVING
-0.8436	0.29	2.92	LIVING
0.926	0.31	162	LIVING
1.203	0.36	0.99	LIVING
-2.9771	0.38	34.5	LIVING
1.8875	0.39	7.92	LIVING
-0.205	0.43	29.7	LIVING
0.2187	0.43	37.7	LIVING
-1.408	0.45	14	LIVING
0.911	0.45	41	LIVING
-0.2515	0.46	24.8	DECEASED
0.7825	0.48	25.2	LIVING
-1.5323	0.49	9.99	LIVING
-0.0777	0.49	32.8	DECEASED
-0.8661	0.51	27.1	DECEASED
0.7289	0.52	13	LIVING
0.7998	0.52	93	LIVING
0.9448	0.52	36.7	LIVING
-1.9021	0.53	0	LIVING
-1.1553	0.56	33	LIVING
-0.0151	0.56	0.23	LIVING
-0.7845	0.59	30.9	LIVING
0.1972	0.59	75.2	LIVING
-0.7893	0.6	88.5	LIVING
-0.1799	0.6	74.3	LIVING
0.3232	0.63	31.8	LIVING
-0.5197	0.64	12.1	DECEASED
1.1521	0.64	0.3	LIVING
1.5126	0.64	51.6	LIVING
1.794	0.64	21.6	LIVING
-1.1782	0.65	28	LIVING
1.1046	0.66	9.99	LIVING
0.4783	0.67	50.8	LIVING
-1.901	0.69	8.54	LIVING
1.1634	0.71	5.16	DECEASED
-0.8343	0.72	6.01	LIVING
-0.2578	0.72	17.5	LIVING
0.1294	0.74	8.97	LIVING
-0.7512	0.75	15	LIVING
1.2788	0.75	0.33	LIVING
-0.4818	0.76	0.33	LIVING
-0.7203	0.81	37	DECEASED
-0.031	0.81	37.8	LIVING
-0.4073	0.85	6.41	LIVING
0.4183	0.85	17.1	LIVING
-0.3421	0.94	4.6	LIVING
0.156	0.97	78	DECEASED
0.5969	0.99	55.2	LIVING
0.6475	0.99	5.59	LIVING
-2.6958	1.02	9.99	DECEASED
-0.3521	1.04	79.7	LIVING
0.9886	1.04	80.2	LIVING
-0.4869	1.05	44.8	DECEASED
-0.5566	1.07	1.02	LIVING
-0.4651	1.07	7.33	LIVING
0.8348	1.14	17.4	LIVING
-1.2798	1.17	12.2	LIVING
0.426	1.17	18	DECEASED
0.0678	1.21	36.1	LIVING
-0.8936	1.22	29	DECEASED
-0.1135	1.24	19.9	LIVING
0.3348	1.24	0.16	LIVING
-1.1175	1.3	63.1	DECEASED
0.1504	1.32	129	DECEASED
-0.7749	1.34	0	LIVING
-2.8824	1.38	9.92	LIVING
-0.1656	1.41	7.62	LIVING
-2.7673	1.44	25.5	LIVING
-1.1563	1.45	5.26	DECEASED
-1.1676	1.47	7.98	LIVING
-0.7391	1.47	7.95	LIVING
1.0297	1.47	9.99	LIVING
-0.9551	1.49	110	LIVING
-0.7204	1.51	36.9	LIVING
0.2906	1.56	141	LIVING
0.1472	1.59	14.8	LIVING
0.7863	1.62	54.6	LIVING
-1.382	1.68	28	LIVING
-0.5551	1.68	0	LIVING
-1.1838	1.75	0.99	LIVING
-1.4419	1.82	19.2	LIVING
-1.0873	1.82	8.97	LIVING
-1.1794	1.91	13.4	LIVING
-0.793	1.93	44.8	LIVING
-2.3701	2.03	81.6	DECEASED
-1.4433	2.05	7.56	LIVING
-0.4198	2.14	0	LIVING
-1.9937	2.15	51.3	LIVING
-1.5437	2.47	1.02	LIVING
-0.7307	2.54	18	LIVING

## Sheet: Sheet2
Table S4. Invasive breast carcinoma samples in which expression levels of both miR-100 and mTOR are available in the TCGA database.
SAMPLE ID	miR-100 expression Z Score	mTOR protein level (RPPA)	Overall Survival (Months)	Overall Survival Status
TCGA-BH-A0EE-01	-2.9859	-1.72	31	LIVING
TCGA-A2-A0D1-01	-2.9771	0.38	34.5	LIVING
TCGA-AO-A0J3-01	-2.8824	1.38	9.92	LIVING
TCGA-A1-A0SK-01	-2.8709	-0.49	31.8	DECEASED
TCGA-AO-A0J6-01	-2.7673	1.44	25.5	LIVING
TCGA-A8-A08L-01	-2.6958	1.02	9.99	DECEASED
TCGA-AO-A03O-01	-2.3701	2.03	81.6	DECEASED
TCGA-BH-A0HW-01	-1.9937	2.15	51.3	LIVING
TCGA-A8-A09Z-01	-1.9021	0.53	0	LIVING
TCGA-AO-A0J7-01	-1.901	0.69	8.54	LIVING
TCGA-A8-A06Y-01	-1.8962	0.24	26	LIVING
TCGA-A8-A06Z-01	-1.5437	2.47	1.02	LIVING
TCGA-A8-A099-01	-1.5323	0.49	9.99	LIVING
TCGA-A8-A07P-01	-1.5009	-0.54	11	LIVING
TCGA-A8-A075-01	-1.4728	0.04	17	LIVING
TCGA-AN-A0FL-01	-1.4433	2.05	7.56	LIVING
TCGA-AO-A0J2-01	-1.4419	1.82	19.2	LIVING
TCGA-A8-A07I-01	-1.408	0.45	14	LIVING
TCGA-A8-A07Z-01	-1.382	1.68	28	LIVING
TCGA-A2-A0D0-01	-1.28	-0.53	21.1	LIVING
TCGA-A7-A0CD-01	-1.2798	1.17	12.2	LIVING
TCGA-AO-A0JM-01	-1.1899	-1.41	60	LIVING
TCGA-A8-A08A-01	-1.1838	1.75	0.99	LIVING
TCGA-A7-A0CJ-01	-1.1794	1.91	13.4	LIVING
TCGA-A1-A0SO-01	-1.1782	0.65	28	LIVING
TCGA-AN-A0AJ-01	-1.1676	1.47	7.98	LIVING
TCGA-AR-A0TR-01	-1.1563	1.45	5.26	DECEASED
TCGA-A8-A09I-01	-1.1553	0.56	33	LIVING
TCGA-A2-A04V-01	-1.1175	1.3	63.1	DECEASED
TCGA-AN-A0AL-01	-1.1064	-0.66	6.47	LIVING
TCGA-A8-A09R-01	-1.0873	1.82	8.97	LIVING
TCGA-A8-A076-01	-1.0459	-0.58	53.9	LIVING
TCGA-AN-A0AS-01	-0.9814	0.09	0.3	LIVING
TCGA-B6-A0IO-01	-0.9551	1.49	110	LIVING
TCGA-A8-A09G-01	-0.9202	-0.53	0	LIVING
TCGA-B6-A0RL-01	-0.8994	-0.55	81.1	DECEASED
TCGA-A8-A06U-01	-0.8936	1.22	29	DECEASED
TCGA-A2-A0SV-01	-0.8661	0.51	27.1	DECEASED
TCGA-AN-A04A-01	-0.8436	0.29	2.92	LIVING
TCGA-AN-A0FT-01	-0.8343	0.72	6.01	LIVING
TCGA-BH-A0E7-01	-0.793	1.93	44.8	LIVING
TCGA-A2-A0CQ-01	-0.7893	0.6	88.5	LIVING
TCGA-A8-A09E-01	-0.7845	0.59	30.9	LIVING
TCGA-A8-A07O-01	-0.7814	-0.24	9.99	LIVING
TCGA-A8-A094-01	-0.7749	1.34	0	LIVING
TCGA-AN-A04D-01	-0.7639	-0.51	1.71	LIVING
TCGA-A8-A09M-01	-0.7512	0.75	15	LIVING
TCGA-AN-A0FK-01	-0.7395	-0.15	6.97	LIVING
TCGA-A8-A07S-01	-0.7391	1.47	7.95	LIVING
TCGA-A8-A079-01	-0.7373	-1.28	9	LIVING
TCGA-A8-A082-01	-0.7307	2.54	18	LIVING
TCGA-A8-A085-01	-0.7204	1.51	36.9	LIVING
TCGA-A8-A08J-01	-0.7203	0.81	37	DECEASED
TCGA-B6-A0IJ-01	-0.7141	-1.41	177	LIVING
TCGA-AO-A0J8-01	-0.6356	-0.66	9.1	LIVING
TCGA-AR-A0TZ-01	-0.631	-1.92	43.1	LIVING
TCGA-A8-A06R-01	-0.6151	-0.47	17.9	LIVING
TCGA-AR-A0U4-01	-0.5733	-0.89	53.5	LIVING
TCGA-A8-A09C-01	-0.5566	1.07	1.02	LIVING
TCGA-A8-A081-01	-0.5551	1.68	0	LIVING
TCGA-BH-A0DH-01	-0.5536	-0.25	38	LIVING
TCGA-B6-A0I9-01	-0.5197	0.64	12.1	DECEASED
TCGA-A2-A0SW-01	-0.4869	1.05	44.8	DECEASED
TCGA-AN-A0FZ-01	-0.4818	0.76	0.33	LIVING
TCGA-A2-A0EU-01	-0.4713	-1.22	34.3	LIVING
TCGA-AN-A0AK-01	-0.4651	1.07	7.33	LIVING
TCGA-A8-A09K-01	-0.4643	-0.14	29.9	LIVING
TCGA-A8-A07F-01	-0.4488	-0.24	18.9	LIVING
TCGA-A8-A084-01	-0.4255	-0.74	15.1	LIVING
TCGA-A8-A083-01	-0.4198	2.14	0	LIVING
TCGA-AN-A0FD-01	-0.4073	0.85	6.41	LIVING
TCGA-A2-A0EQ-01	-0.3521	1.04	79.7	LIVING
TCGA-AN-A0FF-01	-0.3421	0.94	4.6	LIVING
TCGA-AN-A049-01	-0.3418	0.01	0.62	LIVING
TCGA-A2-A0YG-01	-0.328	-0.18	21.9	LIVING
TCGA-BH-A0DS-01	-0.3028	0.2	2.53	LIVING
TCGA-B6-A0RG-01	-0.3013	-0.8	68.4	LIVING
TCGA-BH-A0E0-01	-0.2993	0.22	4.37	LIVING
TCGA-A8-A09X-01	-0.2842	-0.02	14	DECEASED
TCGA-A2-A0T0-01	-0.2578	0.72	17.5	LIVING
TCGA-A2-A0CM-01	-0.2515	0.46	24.8	DECEASED
TCGA-BH-A0H6-01	-0.2164	-1.7	24.5	LIVING
TCGA-A2-A04T-01	-0.2159	0.22	73.8	LIVING
TCGA-BH-A0HU-01	-0.2114	-0.86	12.9	LIVING
TCGA-AR-A0TV-01	-0.205	0.43	29.7	LIVING
TCGA-B6-A0RN-01	-0.1882	-0.63	173	LIVING
TCGA-B6-A0IG-01	-0.1857	-0.14	146	DECEASED
TCGA-AR-A0U3-01	-0.1799	0.6	74.3	LIVING
TCGA-A2-A0T2-01	-0.1678	-0.34	7.89	DECEASED
TCGA-A7-A0CH-01	-0.1656	1.41	7.62	LIVING
TCGA-A8-A08G-01	-0.1135	1.24	19.9	LIVING
TCGA-B6-A0I6-01	-0.0777	0.49	32.8	DECEASED
TCGA-AO-A0JE-01	-0.0729	0.24	64.6	LIVING
TCGA-A8-A09B-01	-0.0435	-0.27	12	LIVING
TCGA-AO-A0JB-01	-0.031	0.81	37.8	LIVING
TCGA-A8-A08X-01	-0.0283	-0.22	34	LIVING
TCGA-AN-A041-01	-0.0151	0.56	0.23	LIVING
TCGA-A8-A08O-01	0.0081	-0.4	30.9	LIVING
TCGA-A2-A04Y-01	0.0678	1.21	36.1	LIVING
TCGA-AR-A0TX-01	0.0745	-0.76	0.49	LIVING
TCGA-AN-A0FY-01	0.0932	0.24	0.33	LIVING
TCGA-B6-A0I8-01	0.1082	0.01	24.6	DECEASED
TCGA-AR-A0U2-01	0.1145	-2.97	83.8	DECEASED
TCGA-A8-A07R-01	0.1294	0.74	8.97	LIVING
TCGA-A2-A0YM-01	0.1461	-0.24	31.7	LIVING
TCGA-AO-A0JG-01	0.1472	1.59	14.8	LIVING
TCGA-B6-A0IB-01	0.1504	1.32	129	DECEASED
TCGA-B6-A0RM-01	0.156	0.97	78	DECEASED
TCGA-A8-A06N-01	0.1795	-0.43	0	LIVING
TCGA-A8-A091-01	0.1848	-0.06	19.1	LIVING
TCGA-BH-A0GY-01	0.1915	-1.44	30.3	LIVING
TCGA-A2-A0CT-01	0.1972	0.59	75.2	LIVING
TCGA-A2-A0SX-01	0.2049	0.1	42.3	LIVING
TCGA-BH-A0B1-01	0.2187	0.43	37.7	LIVING
TCGA-A2-A0CY-01	0.2304	0.24	55	LIVING
TCGA-A8-A06P-01	0.2875	-1.41	13	LIVING
TCGA-B6-A0IQ-01	0.2906	1.56	141	LIVING
TCGA-B6-A0IK-01	0.3063	-1.18	18.8	DECEASED
TCGA-AR-A0TQ-01	0.3116	-0.11	49.3	LIVING
TCGA-A2-A0EV-01	0.3232	0.63	31.8	LIVING
TCGA-AN-A0AM-01	0.3348	1.24	0.16	LIVING
TCGA-AO-A0JI-01	0.3568	-0.79	38.5	LIVING
TCGA-BH-A0HN-01	0.3838	-1.14	16.9	LIVING
TCGA-AO-A0J9-01	0.3915	-0.53	41.2	LIVING
TCGA-A8-A095-01	0.3946	-2.21	41.9	LIVING
TCGA-A2-A0T1-01	0.4183	0.85	17.1	LIVING
TCGA-A2-A0YF-01	0.4226	-2.35	15.4	LIVING
TCGA-AO-A0J5-01	0.4242	-0.84	23.1	LIVING
TCGA-A2-A04P-01	0.426	1.17	18	DECEASED
TCGA-A8-A08Z-01	0.4305	-0.27	40	LIVING
TCGA-BH-A0BA-01	0.4311	-1.7	37.2	LIVING
TCGA-BH-A0HY-01	0.4444	-1.73	28.5	LIVING
TCGA-A1-A0SJ-01	0.4609	-0.24	14	LIVING
TCGA-AO-A0JC-01	0.4783	0.67	50.8	LIVING
TCGA-A2-A0EY-01	0.4956	-0.17	24.1	LIVING
TCGA-A2-A0T4-01	0.496	-1.26	20.5	LIVING
TCGA-AN-A0FW-01	0.5192	0.1	0.36	LIVING
TCGA-B6-A0RP-01	0.5227	0.22	103	DECEASED
TCGA-A2-A0T6-01	0.5794	-0.26	18.9	LIVING
TCGA-AR-A0TT-01	0.5969	0.99	55.2	LIVING
TCGA-A2-A0D2-01	0.6139	-1.02	33.7	LIVING
TCGA-AN-A0XW-01	0.6475	0.99	5.59	LIVING
TCGA-AO-A0JJ-01	0.6515	-0.47	49.7	LIVING
TCGA-A2-A0YD-01	0.6601	0.23	25.3	LIVING
TCGA-A2-A04Q-01	0.6871	-1	41.9	LIVING
TCGA-AO-A0JD-01	0.6919	0.24	59.6	LIVING
TCGA-A2-A0ER-01	0.7003	-1.97	74.3	LIVING
TCGA-A8-A086-01	0.7289	0.52	13	LIVING
TCGA-AO-A0JF-01	0.742	-0.62	11.6	LIVING
TCGA-BH-A0E6-01	0.745	-0.64	9.59	LIVING
TCGA-A8-A07E-01	0.7689	-2.55	20	LIVING
TCGA-A2-A0D4-01	0.7825	0.48	25.2	LIVING
TCGA-A2-A0SU-01	0.7863	1.62	54.6	LIVING
TCGA-A8-A08T-01	0.7998	0.52	93	LIVING
TCGA-A7-A0CG-01	0.8044	-0.1	7.56	LIVING
TCGA-A2-A0T5-01	0.8348	1.14	17.4	LIVING
TCGA-BH-A0H9-01	0.911	0.45	41	LIVING
TCGA-B6-A0RO-01	0.926	0.31	162	LIVING
TCGA-BH-A0BM-01	0.9448	0.52	36.7	LIVING
TCGA-BH-A0B4-01	0.9673	-1.24	39.1	LIVING
TCGA-BH-A0HX-01	0.9783	-0.47	27.2	LIVING
TCGA-A2-A0EO-01	0.9886	1.04	80.2	LIVING
TCGA-A2-A0YC-01	0.992	-1.66	32.5	LIVING
TCGA-AN-A0XU-01	0.998	0.02	0.33	LIVING
TCGA-B6-A0RT-01	0.999	-0.86	89.4	LIVING
TCGA-A8-A07W-01	1.0297	1.47	9.99	LIVING
TCGA-B6-A0WX-01	1.0326	-0.5	21.4	DECEASED
TCGA-A2-A0T7-01	1.0646	-0.72	20.7	LIVING
TCGA-AN-A0XS-01	1.0801	0.01	0.33	LIVING
TCGA-A8-A09A-01	1.1046	0.66	9.99	LIVING
TCGA-A2-A0YT-01	1.1131	-0.27	23.8	DECEASED
TCGA-AN-A0XT-01	1.1172	-0.26	0.33	LIVING
TCGA-BH-A0W5-01	1.1475	0.01	17.8	LIVING
TCGA-AN-A0XP-01	1.1521	0.64	0.3	LIVING
TCGA-A2-A0CU-01	1.1634	0.71	5.16	DECEASED
TCGA-AR-A0TP-01	1.1676	-1	78.6	LIVING
TCGA-AN-A0G0-01	1.1797	-0.06	0.53	LIVING
TCGA-A2-A0EX-01	1.1936	-0.31	18	LIVING
TCGA-A2-A0CP-01	1.1984	-0.68	92.4	LIVING
TCGA-A8-A0A7-01	1.203	0.36	0.99	LIVING
TCGA-BH-A0HP-01	1.2119	-0.2	13.6	LIVING
TCGA-AN-A0FX-01	1.2302	-0.42	0.33	LIVING
TCGA-BH-A0W4-01	1.2752	-0.05	5.75	LIVING
TCGA-AN-A0FV-01	1.2788	0.75	0.33	LIVING
TCGA-B6-A0RV-01	1.283	-0.14	157	LIVING
TCGA-A1-A0SH-01	1.286	-0.82	47.2	LIVING
TCGA-A2-A0CZ-01	1.2994	-1.4	53.1	LIVING
TCGA-A2-A0YL-01	1.3503	-0.7	14.6	LIVING
TCGA-AN-A0FS-01	1.3512	-0.61	6.28	LIVING
TCGA-A2-A0ST-01	1.3534	-1.11	54	LIVING
TCGA-AO-A0JL-01	1.4139	-0.82	43.3	LIVING
TCGA-AN-A0XO-01	1.484	0.22	12.3	LIVING
TCGA-BH-A0B9-01	1.5126	0.64	51.6	LIVING
TCGA-AO-A03L-01	1.559	-0.37	80.2	LIVING
TCGA-AN-A0XN-01	1.5734	-1.19	0.33	LIVING
TCGA-A8-A0A4-01	1.6906	-1.38	13	LIVING
TCGA-A8-A08H-01	1.7547	-1.18	0	LIVING
TCGA-A2-A0YH-01	1.794	0.64	21.6	LIVING
TCGA-BH-A0RX-01	1.8132	-2.33	5.59	LIVING
TCGA-AN-A0FJ-01	1.8875	0.39	7.92	LIVING
TCGA-B6-A0RU-01	1.9234	-0.11	131	LIVING
TCGA-AN-A0AR-01	1.973	0.28	0.3	LIVING
TCGA-A2-A0YK-01	2.1769	-1.71	19.3	LIVING
TCGA-B6-A0I2-01	2.4342	-1.6	143	LIVING
